# Supplementary material for: Comparative Analysis of Six Chloroplast Genomes in Chenopodium and Its Related Genera (Amaranthaceae): New Insights into Phylogenetic Relationships and the Development of Species-Specific Molecular Markers
Source: Genes (Basel). 2023 Dec 6;14(12):2183. doi: 10.3390/genes14122183 (PMC10743295; doi:10.3390/genes14122183)
Supplement: Supplementary file 1 [file genes-14-02183-s001.zip › Table S1.xlsx]

## Sheet: Sheet1
TableS1: Comparison of nucleotide diversity (Pi) of cp genomes of 16 Chenopodium and related species
gene regions	Pi	intergenic spacer regions	Pi
trnH-GUG	0.00064	trnH-GUG-psbA	0.08089
psbA	0.01632	trnK-UUU_2-matK	0.05151
trnK-UUU	0.00508	matK-trnK-UUU_1	0.03999
matK	0.05173	trnK-UUU_1-rps16_2	0.07487
rps16	0.0265	rps16_2-rps16_1	0.04114
trnQ-UUG	0.00357	rps16_1-trnQ-UUG	0.07636
psbK	0.02695	trnQ-UUG-psbK	0.04372
psbI	0.01066	psbK-psbI	0.06928
trnS-GCU	0.00103	psbI-trnS-GCU	0.1061
trnG-UCC	0.00187	trnS-GCU-trnG-UCC_1	0.08157
trnR-UCU	0.00452	trnG-UCC_1-trnG-UCC_2	0.03395
atpA	0.02676	trnG-UCC_2-trnR-UCU	0.05622
atpF	0.0225	trnR-UCU-atpA	0.06403
atpH	0.0187	atpA-atpF_2	0.03674
atpI	0.01749	atpF_2-atpF_1	0.04326
rps2	0.02227	atpF_1-atpH	0.06383
rpoC2	0.03178	atpH-atpI	0.05058
rpoC1	0.02188	atpI-rps2	0.06829
rpoB	0.02229	rps2-rpoC2	0.03859
trnC-GCA	0	rpoC2-rpoC1_2	0.03453
petN	0.01238	rpoC1_2-rpoC1_1	0.04603
psbM	0.01272	rpoC1_1-rpoB	0.04226
trnD-GUC	0.00521	rpoB-trnC-GCA	0.05427
trnY-GUA	0.00599	trnC-GCA-petN	0.06531
trnE-UUC	0.00337	petN-psbM	0.06737
psbD	0.0166	psbM-trnD-GUC	0.08149
psbC	0.01762	trnD-GUC-trnY-GUA	0.07671
trnS-UGA	0.00564	trnY-GUA-trnE-UUC	0.04952
psbZ	0.01405	psbD-psbC	0
trnG-GCC	0.00699	psbC-trnS-UGA	0.07729
rps14	0.01877	trnS-UGA-psbZ	0.0586
psaB	0.01473	psbZ-trnG-GCC	0.04152
psaA	0.01604	rps14-psaB	0.03859
ycf3	0.01522	psaB-psaA	0.01648
trnS-GGA	0.00578	psaA-ycf3_3	0.0636
rps4	0.02326	ycf3_3-ycf3_2	0.03804
trnT-UGU	0.00182	ycf3_2-ycf3_1	0.02864
trnL-UAA	0	ycf3_1-trnS-GGA	0.06105
trnF-GAA	0.00461	trnS-GGA-rps4	0.07677
ndhJ	0.024	rps4-trnT-UGU	0.10878
ndhK	0.02512	trnT-UGU-trnL-UAA_1	0.07977
ndhC	0.01325	trnL-UAA_1-trnL-UAA_2	0.02601
rbcL	0.0199	trnL-UAA_2-trnF-GAA	0.07721
atpB	0.02611	trnF-GAA-ndhJ	0.07603
atpE	0.02223	ndhJ-ndhK	0.07153
trnM-CAU	0.01252	ndhK-ndhC	0.05598
trnV-UAC	0.00796	accD-psaI	0.07391
accD	0.04021	psaI-ycf4	0.06575
psaI	0.0429	ycf4-cemA	0.10445
ycf4	0.029	cemA-petA	0.07833
cemA	0.03256	petA-psbJ	0.0553
petA	0.0256	psbJ-psbL	0.0158
psbJ	0.01244	psbL-psbF	0
psbL	0.0082	psbF-psbE	0
psbF	0.01634	psbE-petL	0.07929
psbE	0.01502	petL-petG	0.047
petL	0.032	petG-trnW-CCA	0.06047
petG	0.02347	trnW-CCA-trnP-UGG	0.07246
trnW-CCA	0	trnP-UGG-psaJ	0.07246
trnP-UGG	0	psaJ-rpl33	0.079
psaJ	0.03275	rpl33-rps18	0.06082
rpl33	0.02365	rps18-rpl20	0.0384
rps18	0.02302	rpl20-rps12_1	0.03498
rpl20	0.02766	rps12_1-clpP_3	0.04079
rps12	0.00389	clpP_3-clpP_2	0.05144
clpP	0.01575	clpP_2-clpP_1	0.04341
psbB	0.02241	clpP_1-psbB	0.03453
psbT	0.02292	psbB-psbT	0.04104
psbN	0.018	psbT-psbN	0.05015
psbH	0.01801	psbN-psbH	0.02382
petB	0.02274	psbH-petB_1	0.056
petD	0.02628	petB_1-petB_2	0.02228
rpoA	0.03309	petD_2-rpoA	0.04283
rps11	0.03518	rpoA-rps11	0.02539
rpl36	0.02568	rps11-rpl36	0.05244
infA	0.03017	rpl36-infA	0.08498
rps8	0.03548	infA-rps8	0.03343
rpl14	0.01665	rps8-rpl14	0.06224
rpl16	0.02402	rpl14-rpl16_2	0.04165
rps3	0.03217	rpl16_2-rpl16_1	0.06382
rpl22	0.06523	rpl16_1-rps3	0.06886
rps19	0.03147	rps3-rpl22	0.04061
rpl2	0.00736	rpl22-rps19	0.09408
rpl23	0	rps19-rpl2	0.01475
trnI-CAU	0	rpl2-rpl23	0.01477
ycf2	0.00958	rpl23-trnI-CAU	0.00703
trnL-CAA	0.00164	trnL-CAA-ndhB_2	0.02823
ndhB	0.00433	ndhB_2-ndhB_1	0.00733
rps7	0.0044	ndhB_1-rps7	0.01431
trnV-GAC	0	rps7-rps12_3	0
rrn16	0.00139	rps12_3-rps12_2	0.00497
trnI-GAU	0	rps12_2-trnV-GAC	0.01297
trnA-UGC	0	trnV-GAC-rrn16	0.01191
rrn23	0.00249	rrn16-trnI-GAU_1	0.01902
rrn4.5	0.00258	trnI-GAU_1-trnI-GAU_2	0.02476
rrn5	0	trnI-GAU_2-trnA-UGC_1	0.0032
trnR-ACG	0	trnA-UGC_1-trnA-UGC_2	0.00608
trnN-GUU	0	trnA-UGC_2-rrn23	0.01252
ycf1	0.07614	rrn23-rrn4.5	0.07908
ndhF	0.0381	rrn4.5-rrn5	0.01944
rpl32	0.03475	rrn5-trnR-ACG	0.0118
trnL-UAG	0.00515	trnR-ACG-trnN-GUU	0.02581
ccsA	0.04391	trnN-GUU-ycf1	0.01281
ndhD	0.03709	ycf1-ndhF	0
psaC	0.02417	ndhF-rpl32	0.09962
ndhE	0.01538	rpl32-trnL-UAG	0.10661
ndhG	0.03144	trnL-UAG-ccsA	0.07102
ndhI	0.02865	ccsA-ndhD	0.09232
ndhA	0.03145	ndhD-psaC	0.05436
ndhH	0.02724	psaC-ndhE	0.06913
rps15	0.03379	ndhE-ndhG	0.06305
		ndhG-ndhI	0.08044
		ndhI-ndhA_2	0.05275
		ndhA_2-ndhA_1	0.04765
		ndhA_1-ndhH	0
		ndhH-rps15	0.04459
		trnN-GUU-trnR-ACG	0.02772
		trnR-ACG-rrn5	0.01277
		rrn5-rrn4.5	0.01995
		rrn4.5-rrn23	0.07908
		rrn23-trnA-UGC_2	0.01311
		trnA-UGC_2-trnA-UGC_1	0.00614
		trnA-UGC_1-trnI-GAU_2	0.0032
		trnI-GAU_2-trnI-GAU_1	0.02279
		trnI-GAU_1-rrn16	0.01902
		rrn16-trnV-GAC	0.01114
		trnV-GAC-rps12_2	0.01298
		rps12_2-rps12_3	0.00497
		rps12_3-rps7	0
		rps7-ndhB_1	0.01431
		ndhB_1-ndhB_2	0.00733
		ndhB_2-trnL-CAA	0.02926
		trnI-CAU-rpl23	0.0075
		rpl23-rpl2	0.01477
		rpl2-trnH-GUG	0.0154
