# Supplementary material for: Comparative Analysis of Six Chloroplast Genomes in Chenopodium and Its Related Genera (Amaranthaceae): New Insights into Phylogenetic Relationships and the Development of Species-Specific Molecular Markers
Source: Genes (Basel). 2023 Dec 6;14(12):2183. doi: 10.3390/genes14122183 (PMC10743295; doi:10.3390/genes14122183)
Supplement: Supplementary file 1 [file genes-14-02183-s001.zip › Table S2.xlsx]

## Sheet: Sheet1
Table S2. The GenBank information of the chloroplast genomes used in inferring the amaranthaceae phylogeny.
Names in Figure 8	Accession number
Atriplex centralasiatica 1	NC_045304
Atriplex centralasiatica 2	MK867774
Atriplex gmelinii 1	NC_059062
Atriplex gmelinii 2	MT810472
Atriplex patens	OR374023
Atriplex prostrata	OR374024
Chenopodium acuminatum 1	MW057780
Chenopodium acuminatum 2	NC_054154
Chenopodium album 1	OR374020
Chenopodium album 2	NC_034950
Chenopodium album 3	MW417304
Chenopodium album 4	KY419707.1
Chenopodium album 5	MW446246.1
Chenopodium album 6	MW446243.1
Chenopodium album 7	MW446244.1
Chenopodium album 8	MW446245.1
Chenopodium album 9	MW446241.1
Chenopodium album 10	MW446242.1
Chenopodium berlandieri	OR374022
Chenopodium bryoniifolium	OR374021
Chenopodium ficifolium 1	NC_041200
Chenopodium ficifolium 2	MK182725.1
Chenopodium petiolare	OQ957163
chenopodium quinoa 1	NC_034949
chenopodium quinoa 2	KY_635884
chenopodium quinoa 3	KY419706
chenopodium quinoa 4	MT906655
chenopodium quinoa 5	MK159176.1
chenopodium quinoa 6	KU255732.1
chenopodium quinoa 7	MN031136.1
Limonium otolepis	NC_065861.1
Limonium bicolor	NC_059915.1
Limonium tetragonum	NC_059914.1
Limonium aureum	NC_045399.1
Limonium franchetii	OR374019
Oxybasis glauca 1	NC_047226
Oxybasis glauca 2	MK814481.1
Suaeda physophora 1	NC065010
Suaeda physophora 2	ON571659
Suaeda glauca 1	NC045303
Suaeda glauca 2	MK867773
Suaeda salsa 1	NC045302
Suaeda salsa 2	MW526075
Suaeda salsa 3	MK867772
Suaeda japonica 1	NC042675
Suaeda japonica 2	MK764271
Suaeda japonica 3	MK558824
Suaeda malacosperma 1	NC039180
Suaeda malacosperma 2	MG813535
Salsola collina 1	NC066995
Salsola collina 2	OK189514
Salsola abrotanoides 1	NC057096
Salsola abrotanoides 2	MW123092
Salsola affinis	ON080842
Sclerolaena napiformis 1	MT027237
Sclerolaena napiformis 2	MT027236
Cyathula officinalis 1	NC066401
Cyathula officinalis 2	OP936078
Cyathula officinalis 3	MZ895074
Bienertia sinuspersici	KU726550.2
Anabasis aphylla 1	NC072216
Anabasis aphylla 2	OP712667
Alternanthera philoxeroides 1	OQ354385
Alternanthera philoxeroides 2	NC042798
Alternanthera philoxeroides 3	MW285080
Alternanthera philoxeroides 4	MK450441
Alternanthera philoxeroides 5	MK795965
Ptilotus polystachyus 1	NC046575
Ptilotus polystachyus 2	MK419082
Achyranthes aspera 1	NC050063
Achyranthes aspera 2	MW411185
Achyranthes aspera 3	MN953051
Achyranthes bidentata 1	NC050062
Achyranthes bidentata 2	MZ636549
Achyranthes bidentata 3	MT955652
Achyranthes bidentata 4	MN255842
Achyranthes bidentata 5	MN652923
Achyranthes bidentata 6	MN953050
Gomphrena globosa 1	NC069834
Gomphrena globosa 2	ON453819
Celosia cristata 1	NC045887
Celosia cristata 2	MK470118
Celosia cristata 3	MZ636551
Pyankovia brachiata 1	NC065336
Pyankovia brachiata 2	ON651428
Bassia littorea	OK539756
Haloxylon persicum 1	NC027669
Haloxylon persicum 2	KF534479
Haloxylon ammodendron 1	NC027668
Haloxylon ammodendron 2	KF534478
Beta vulgaris 1	ON641300
Beta vulgaris 2	KR230391
Beta vulgaris 3	KJ081864
Amaranthus standleyanus 1	NC065856
Amaranthus standleyanus 2	MT526782
Amaranthus standleyanus 3	MT526781
Amaranthus standleyanus 4	MT526780
Amaranthus capensis 1	NC065855
Amaranthus capensis 2	MT526779
Amaranthus crispus 1	NC065854
Amaranthus crispus 2	MT526778
Amaranthus deflexus 1	MT526776
Amaranthus deflexus 2	NC065853
Amaranthus blitoides 1	MT526786
Amaranthus blitoides 2	NC065859
Amaranthus spinosus 1	MT526783
Amaranthus spinosus 2	MT526784
Amaranthus spinosus 3	OP718299
Amaranthus spinosus 4	NC065858
Amaranthus albus 1	MT526785
Amaranthus albus 2	NC065857
Amaranthus tricolor 1	NC065013
Amaranthus tricolor 2	OM419215
Amaranthus tricolor 3	KX094399
Amaranthus roxburghianus 1	NC073000
Amaranthus roxburghianus 2	OQ354384
Amaranthus blitum 1	NC056982
Amaranthus blitum 2	MT526777
Amaranthus blitum 3	MW255966
Amaranthus hybridus 1	MT993471
Amaranthus hybridus 2	NC053787
Amaranthus caudatus 1	NC040143
Amaranthus caudatus 2	MG836508
Amaranthus hypochondriacus 1	NC030770
Amaranthus hypochondriacus 2	MG836505
Amaranthus hypochondriacus 3	KX279888
Amaranthus dubius	MZ397802
Amaranthus viridis	MW679034
Amaranthus retroflexus	MW646089
Amaranthus cruentus 1	MG836506
Amaranthus cruentus 2	MG836507
Dysphania botrys 1	NC042166
Dysphania botrys 2	MH898873
Dysphania ambrosioides 1	NC041201
Dysphania ambrosioides 2	MK182726
Dysphania pumilio 1	NC041159
Dysphania pumilio 2	MK541016
Dysphania pumilio 3	MH936550
Salicornia ramosissima 1	NC066032
Salicornia ramosissima 2	ON641338
Salicornia fruticosa 1	ON641336
Salicornia fruticosa 2	NC066030
Salicornia bigelovii 1	NC027226
Salicornia bigelovii 2	KJ629117
Salicornia europaea 1	KJ629116
Salicornia europaea 2	OL449699
Salicornia europaea 3	NC027225
Salicornia brachiata 1	NC027224
Salicornia brachiata 2	KJ629115
Kalidium foliatum 1	NC062599
Kalidium foliatum 2	MW699755
Kalidium foliatum 3	OL342319
Kalidium foliatum 4	OL397049
Caroxylon passerinum 1	NC057191
Caroxylon passerinum 2	MW192441
