# Supplementary material for: Comparative Analysis of Six Chloroplast Genomes in Chenopodium and Its Related Genera (Amaranthaceae): New Insights into Phylogenetic Relationships and the Development of Species-Specific Molecular Markers
Source: Genes (Basel). 2023 Dec 6;14(12):2183. doi: 10.3390/genes14122183 (PMC10743295; doi:10.3390/genes14122183)
Supplement: Supplementary file 1 [file genes-14-02183-s001.zip › Table S3.xlsx]

## Sheet: Sheet1
Table S3. Information on primers used to identify 10 closely related species of Chenopodium.
name	Sequence(5′ –3′)	Region	produce size (bp)
			A. patens	A. centralasiatica	B. vulgaris	C. acuminatum	C. album	C. berlandieri	C. bryoniifolium	C. ficifolium	C. quinoa	D. ambrosioides
Primer 1	CCAGTTCAAATCCGGGTGTC	trnC-trnD	2376	2370	2203	2227	2227	2227	2227	2239	2225	2263
	TTAGAGCACCGCCCTGTC
Primer 2	GTAATCCTGGACGCGAAGAA	psbI-trnS	231	224	249	241	242	242	242	239	240	249
	TCGAATCCCTCTCTTTCCGT
Primer 3	TTTTCCTCGTACGGCTCG	rps16 intron	684	737	×	672	671	672	671	673	673	×
	ACATGATGGAGCTCGAGGAA
Primer 4	GGCACCGAACATCAATTGCA	rps16 intron	774	827	×	762	761	762	761	763	763	×
	ACATGATGGAGCTCGAGGAA
Primer 5	ATAAGTTCGGCAGCGGATCA	ycf2-trnL	1074	1073	422	1075	1075	1075	1075	1075	1076	1072
	TCATTTGGGACCCTGCAGAT
Primer 6	TGAGCAATAGTTCGAGTAAGTCT	rpl20-rps12	893	894	844	915	915	915	915	917	917	923
	AGGGTGTATGTGTGACTCGT
Primer 7	TTCAAACGGAAGGAACAGAGA	ycf2 intron	234	234	234	144	144	144	144	144	234	234
	GATCTCTAGTGGACCTCTCAGT
Primer 8	TTCTGGTTCCGGGGTTTACA	rpoB-trnC	×	×	×	205	199	199	199	199	200	×
	GCTTGACTGCGGTTTCATGA
Primer 9	TTGATCATCGATTGGCACCG	ycf1 intron	×	×	×	232	205	232	205	205	205	×
	TGTTTCCGAAGATCCAGAAAGA
Primer 10	ATTCATTCTGGGGTGACGGA	trnI intron	355	355	330	421	421	421	421	355	355	289
	ACCCTAGACACTCTAAGATCCTT
Primer 11	GATTCATCCTTCCCGAACGC	trnI intron	660	660	635	726	726	726	726	660	660	600
	CTACGGCTCCTCTCTTCTCG
Primer 12	TCTTTTCATGATTTTTTGCATTACT	ycf1 intron	×	×	×	×	386	×	386	×	×	×
	CATTCAAACCGGATTCCTAAATTGG
×: It indicated that the primers were not suitable for the species discrimination.
